# Supplementary material for: Non-fatal outcomes of COVID-19 disease in pediatric organ transplantation associates with down-regulation of senescence pathways
Source: Sci Rep. 2024 Jan 22;14:1877. doi: 10.1038/s41598-024-52456-y (PMC10803774; doi:10.1038/s41598-024-52456-y)
Supplement: Supplementary file 8 — Supplementary Table S2. [file 41598_2024_52456_MOESM8_ESM.xlsx]

## Sheet: Sheet1
Supplemental Table 2. The following table lists the labeling strategies for each of the cell subsets. Astrolabe follows a hierarchical gating strategy where cells are assigned to increasingly granular subsets.
Cell Subset	Level_1	Level_2	Level_3	Level_4	Level_5	Level_6
Dendritic Cell (Plasmacytoid)	CD3- CD14- CD19- CD56_NCAM-	CD11c- CD123_IL_3R+ HLA_DR+
Monocyte (CD14- CD16+)	CD3- CD14- CD19- CD56_NCAM-	CD123_IL_3R- HLA_DR+	CD16+
Granulocyte (Basophil)	CD3- CD14- CD19- CD56_NCAM-	CD123_IL_3R+ HLA_DR-
NK Cell (CD56+ CD16-)	CD3- CD14- CD19- CD56_NCAM+	CD16-
NK Cell (CD56+ CD16+)	CD3- CD14- CD19- CD56_NCAM+	CD16+
B Cell (CD27-)	CD3- CD14- CD19+ CD56_NCAM-	CD27-
B Cell (Plasmablast)	CD3- CD14- CD19+ CD56_NCAM-	CD27+	CD20- CD27+ CD38+
B Cell (Switched Memory)	CD3- CD14- CD19+ CD56_NCAM-	CD27+	CD38-	IgD-
B Cell (Non-Switched Memory)	CD3- CD14- CD19+ CD56_NCAM-	CD27+	CD38-	IgD+
Monocyte (CD14+ CD16-)	CD3- CD14+ CD19-	CD16-
Monocyte (CD14+ CD16+)	CD3- CD14+ CD19-	CD16+
CD4- CD8- T Cell	CD3+ CD14- CD19- CD56_NCAM-	CD4- CD8a- TCRgd-
CD8+ T Cell (EM)	CD3+ CD14- CD19- CD56_NCAM-	CD4- CD8a+ TCRgd-	CD45RA-	CD197_CCR7-
CD8+ T Cell (CM)	CD3+ CD14- CD19- CD56_NCAM-	CD4- CD8a+ TCRgd-	CD45RA-	CD197_CCR7+
CD8+ T Cell (EMRA)	CD3+ CD14- CD19- CD56_NCAM-	CD4- CD8a+ TCRgd-	CD45RA+	CD197_CCR7-
CD8+ T Cell (Naive)	CD3+ CD14- CD19- CD56_NCAM-	CD4- CD8a+ TCRgd-	CD45RA+	CD197_CCR7+
CD4+ T Cell (EM, Th2)	CD3+ CD14- CD19- CD56_NCAM-	CD4+ CD8a- TCRgd-	(unassigned)	CD45RA-	CD197_CCR7-	CD183_CXCR3- CD194_CCR4+ CD196_CCR6-
CD4+ T Cell (EM, Th17)	CD3+ CD14- CD19- CD56_NCAM-	CD4+ CD8a- TCRgd-	(unassigned)	CD45RA-	CD197_CCR7-	CD183_CXCR3- CD194_CCR4+ CD196_CCR6+
CD4+ T Cell (EM, Th1)	CD3+ CD14- CD19- CD56_NCAM-	CD4+ CD8a- TCRgd-	(unassigned)	CD45RA-	CD197_CCR7-	CD183_CXCR3+ CD194_CCR4- CD196_CCR6-
CD4+ T Cell (CM, Th2)	CD3+ CD14- CD19- CD56_NCAM-	CD4+ CD8a- TCRgd-	(unassigned)	CD45RA-	CD197_CCR7+	CD183_CXCR3- CD194_CCR4+ CD196_CCR6-
CD4+ T Cell (CM, Th17)	CD3+ CD14- CD19- CD56_NCAM-	CD4+ CD8a- TCRgd-	(unassigned)	CD45RA-	CD197_CCR7+	CD183_CXCR3- CD194_CCR4+ CD196_CCR6+
CD4+ T Cell (CM, Th1)	CD3+ CD14- CD19- CD56_NCAM-	CD4+ CD8a- TCRgd-	(unassigned)	CD45RA-	CD197_CCR7+	CD183_CXCR3+ CD194_CCR4- CD196_CCR6-
CD4+ T Cell (EMRA)	CD3+ CD14- CD19- CD56_NCAM-	CD4+ CD8a- TCRgd-	(unassigned)	CD45RA+	CD197_CCR7-
CD4+ T Cell (Naive)	CD3+ CD14- CD19- CD56_NCAM-	CD4+ CD8a- TCRgd-	(unassigned)	CD45RA+	CD197_CCR7+
CD4+ CD8+ T Cell	CD3+ CD14- CD19- CD56_NCAM-	CD4+ CD8a+ TCRgd-
gd T Cell	CD3+ CD14- CD19- CD56_NCAM-	TCRgd+
NKT Cell	CD3+ CD14- CD19- CD56_NCAM+
CD4+ T Cell (Treg	Memory)	CD3+ CD14- CD19- CD56_NCAM-	CD4+ CD8a- TCRgd-	CD25_IL_2Ra+ CD127_IL_7Ra-	CD45RO+
CD4+ T Cell (Treg	Naive)	CD3+ CD14- CD19- CD56_NCAM-	CD4+ CD8a- TCRgd-	CD25_IL_2Ra+ CD127_IL_7Ra-	CD45RO-
